# Supplementary material for: Sustainability of Diets Consumed by UK Adolescents and Associations Between Diet Sustainability and Meeting Nutritional Requirements
Source: Nutrients. 2025 Jun 27;17(13):2140. doi: 10.3390/nu17132140 (PMC12251345; doi:10.3390/nu17132140)
Supplement: Supplementary file 1 [file nutrients-17-02140-s001.zip]

Archive with 1 entries (1 files):
- nutrients-3702826-supplementary.pdf
